# Supplementary material for: Fungal Saprotrophic Promotion and Plant Pathogenic Suppression under Ditch-Buried Straw Return with Appropriate Burial Amount and Depth
Source: Plants (Basel). 2024 Jun 24;13(13):1738. doi: 10.3390/plants13131738 (PMC11243377; doi:10.3390/plants13131738)
Supplement: Supplementary file 1 [file plants-13-01738-s001.zip]

Archive with 1 entries (1 files):
- plants-2980021-supplementary.pdf
